# Supplementary material for: Preclinical evaluation of the ROR1‐targeting antibody–drug conjugates zilovertamab vedotin and VLS‐211 against B‐cell ALL patient‐derived xenografts
Source: Hemasphere. 2026 Jul 22;10(7):e70438. doi: 10.1002/hem3.70438 (PMC13390736; doi:10.1002/hem3.70438)
Supplement: Supplementary file 2 — Supporting File 2. [file HEM3-10-e70438-s002.xlsx]

## Sheet: Table S1
Supplementary Table S1. Patient demographics, key molecular characteristics and ROR1 expression for the 7 ALL PDXs utilized in this study.
PDX	ALL Subtype	Age at Diagnosis (years)	Sex	Disease Status at Biopsy	Structural Variants (SV)	Copy Number Variations	Single Nucleotide Variants - Gene (amino acid change, variant allele frequency)	ROR1 RNA Expression (TPM)	Median (range) ROR1 Cell Surface Expression (RFI)	Median (range) ROR1+ Cells
ALL-2	BCP-ALL	5.4	F	Relapse	-	CDKN2A (HOMDEL), CDKN2B (HOMDEL)	FLT3 (Y572S, 0.62); LZTR1 (F258fs, 0.45); KMT2D (G2863fs, 0.27); KMT2D (G2863fs, 0.45); PTPRC (H1241Y, 0.25); NT5C2 (R238W, 0.45); CREBBP (D1481H, 0.59); MLLT10 (P253S, 0.71); TSPYL2 (P686A, 0.46)	0	17.0 (8.7-23.0)	68.7% (34.6-77.8%)
ALL-4	Ph+-ALL	8.7	M	Diagnosis	BCR::ABL1	IKZF1 (DEL)	MLLT10 (A846G, 0.58); DDX3X (T323N, 0.51); KBTBD4 (E207fs, 0.38); BCR (E552G, 0.3); FGF2 (N113S, 0.55)	10	107.0 (88.0-129.1)	98.4% (97.5-98.9%)
ALL-7	BCP-ALL	7.3	M	Diagnosis	TCF3::HLF	-	FYN (T78R, 0.41); KRAS (G12V, 0.43); EYS (S1490L, 0.56)	44.3	649.8 (632.4-753.9)	99.8% (99.7-99.9%)
ALL-25	BCP-ALL	12.2	M	Diagnosis	TCF3::PBX1; PAX5::RP11-465M18.1	-	PHF6 (0.98); DDX31 (A108T, 0.57);	16.5	69.4 (50.1-69.6)	99.3% (99.1-99.7%)
ALL-57	BCP-ALL	5.9	F	Diagnosis	TCF3::PBX1	-	RAG1 (R559K, 0.53); STAG2 (I112T, 0.41); KIAA1549 (R1481W, 0.45); SETD2 (L2486R, 1)	13.8	128.5 (97.1-148.0)	99.7% (99.6-99.8%)
ALL-82	BCP-ALL	5.2	F	Diagnosis	ETV6::RUNX1; ERG::EZH2	CREBBP (AMP), MEF2C (AMP)	ROS1 (K832R, 0.21); TP53 (F212fs, 1)	27	71.1 (57.8-73.2)	98.1% (97.6-98.7%)
ALL-83	BCP-ALL	5.2	F	Relapse	ETV6::RUNX1; ERG SV	MEF2C (GAIN)	FLG (H1886N, 0.27); TP53 (F212fs, 1); DDR2 (R31H, 0.26); NTRK3 (P285S, 0.51)	25.9	145.7 (129.4-148.1)	99.8% (99.8-99.9%)

## Sheet: Table S2
Supplementary Table S2. Hematology results for the tolerability study of ZV and VLS-211. Values represent the median of weekly hematology results for each group throughout the study.
	Vehicle Control					UC-961 (5 mg/kg)					ZV (2.5 mg/kg)					Reference range*
	w2	w3	w4	w5	w6	w2	w3	w4	w5	w6	w2	w3	w4	w5	w6
RBC (x106/µL)	9.6	10.6	9.7	9.2	9	9.7	9.9	9.6	9.5	10	7.8	10.2	9.6	10.2	10.6	6.4-11.8
HGB (g/L)	162	178	168	162	154	152	170	168	164	176	148	168	166	173	181	115-192
HCT (L/L)	0.52	0.57	0.52	0.49	0.48	0.48	0.53	0.52	0.5	0.55	0.48	0.53	0.5	0.53	0.56	0.38-0.57
PLT (x103/µL)	1106	1580	1474	1422	1434	1048	1354	1260	1468	1148	1179	1369	1491	1330	1362	519-1754
WBC (x103/µL)	5	3	2	3	2.2	4.6	4	1.6	2.8	3.6	4.1	4.9	3.4	5.3	5.4	0.3-6.7
	ZV (5 mg/kg)					VLS-211 (0.5 mg/kg)					VLS-211 (1 mg/kg)					Reference range*
	w2	w3	w4	w5	w6	w2	w3	w4	w5	w6	w2	w3	w4	w5	w6
RBC (x106/µL)	9.6	10.6	9.7	9.2	9	9.7	9.9	9.6	9.5	10	7.8	10.2				6.4-11.8
HGB (g/L)	183	172	160	164	173	157	128	136	124	85	145	100				115-192
HCT (L/L)	0.57	0.53	0.49	0.52	0.52	0.5	0.39	0.42	0.41	0.29	0.45	0.3				0.38-0.57
PLT (x103/µL)	1150	1356	1552	1356	1254	1185	419	1050	342	648	471	120				519-1754
WBC (x103/µL)	3.8	4.1	2.3	3.5	4.6	1.2	1	3.1	2.6	10.4	2.2	2				0.3-6.7
*Reference ranges were determined from >300 measurements of naïve, untreated NSG mice, mean ± 2SD.
w, Week; RBC, Red Blood Cells; HGB, Hemoglobin; HCT, Hematocrit; PLT, Platelets; WBC, White Blood Cells.
Highlighted (yellow) values are outside the range. Shaded boxes are not applicable.

## Sheet: Table S3
Supplementary Table S3. Biochemistry results for the tolerability study of ZV and VLS-211. Values represent the median of weekly biochemistry results for each group throughout the study.
	Vehicle Control					UC-961 (5 mg/kg)					ZV (2.5 mg/kg)					Reference range*
	w2	w3	w4	w5	w6	w2	w3	w4	w5	w6	w2	w3	w4	w5	w6
ALB (g/L)	38	42	45	44	45	ER	42	42	43	43	41	41	43	43.5	43	22-60
ALP (U/L)	84	103	99	106	79	ER	107	96	102	81	97	103	103	76.5	77	19-109
ALT (U/L)	36	32	18	23	26	ER	28	30	28	26	30	27.5	25.5	28	26.5	12-38
AMY (U/L)	752	804	938	1011	985	ER	862	967	987	961	775	823	891	909	907.5	529-1226
TBIL (μmol/L)	8	5	5	5	5	ER	4	5	5	5	5	5	6	4.5	4.5	2-9
BUN (mmol/L)	8.8	8.6	9.4	8.6	9.3	ER	9.3	9.9	10.4	8.9	8.3	7.4	7.6	8.8	8.9	4.2-10.1
CA (mmol/L)	2.6	2.6	2.6	2.6	2.6	ER	2.6	2.6	2.6	2.6	2.5	2.6	2.6	2.7	2.6	1.5-3.3
PHOS (mmol/L)	ER	2.4	2.1	2.3	2.1	ER	2.2	1.9	1.7	1.9	2.4	2.1	2.2	1.8	1.9	0.8-3.4
CRE (mmol/L)	36	26	<18	18	<18	ER	23	<18	18	29	18	22	<18	18	<18	8-35
GLU (mmol/L)	7.4	8.8	8.5	8.8	8.1	ER	8	8.9	8.1	7.6	6.4	7.5	8.5	6.5	8.2	2.3-11.3
Na+ (mmol/L)	324	153	156	154	156	ER	154	153	152	153	152	152	155	157	151	139-166
K+ (mmol/L)	14.6	7.5	6.9	6.9	8.5	ER	7.7	7.1	6.3	8	8	6.8	7.3	8	7	5.8-8.8
TP (g/L)	56	57	57	57	59	ER	57	55	55	57	57	57	55	58	58	36-69
GLOB (g/L)	18	15	12	14	14	ER	15	13	12	14	16	15.5	12	14.5	14.5	7-19
	ZV (5 mg/kg)					VLS-211 (0.5 mg/kg)					VLS-211 (1 mg/kg)					Reference range*
	w2	w3	w4	w5	w6	w2	w3	w4	w5	w6	w2	w3	w4	w5	w6
ALB (g/L)	42.5	41.5	44.5	43	47	44	38.5	40	35	21	34	19				22-60
ALP (U/L)	105	105	95	91	70	79	72	63	50	16.8	54	68				19-109
ALT (U/L)	35.5	34.5	28	28	33	33	54	50	40	28	45	110				12-38
AMY (U/L)	914	952	1010	1077	1142	802	988	1375	1566	1270	833	1808				529-1226
TBIL (μmol/L)	4.5	5	5	5	4	5	4.5	4.5	4	5.6	4	4				2-9
BUN (mmol/L)	8	8.2	9.1	9.1	8.9	8	7.5	8.5	10.5	7.3	5.9	14.6				4.2-10.1
CA (mmol/L)	2.6	2.5	2.6	2.6	2.7	2.6	2.6	2.6	2.5	2.1	2.5	2.5				1.5-3.3
PHOS (mmol/L)	2.2	2.2	2	2	1.9	1.7	1.6	1.8	1.6	9	1.5	2.4				0.8-3.4
CRE (mmol/L)	35	40.5	<18.0	18	<18.0	36	27	<18.0	28	25.2	39	18				8-35
GLU (mmol/L)	6.9	6.8	8	7	6.9	7.8	6.8	5.5	7.1	4.9	5.9	4.7				2.3-11.3
Na+ (mmol/L)	151	153	154	156	157	148	153	155	158	237	150	156				139-166
K+ (mmol/L)	7.6	6.4	7.5	8.2	ER	8.3	8.5	8.4	8.5	11.2	7.8	8.5				5.8-8.8
TP (g/L)	58.5	58	57	58	61	59	54.5	52	48	36.4	54	39				36-69
GLOB (g/L)	16	16.5	12.5	15	14	15	16	12	13	15.4	19	20				7-19
*Reference ranges were determined from >300 measurements of naïve, untreated NSG mice, mean ± 2SD.
w, Week; ER, Error in sample acquisition; ALB, Albumin; ALP, Alkaline Phosphatase; ALT, Alanine Aminotransferase; AMY, Amylase; TBIL, Total Bilirubin; BUN, Blood Urea Nitrogen; CA, Calcium; PHOS, Phosphate; CRE, Creatinine; GLU, Glucose; Na+, Sodium; K+, Potassium; TP, Total Protein; GLOB, Globulin.
Highlighted (yellow) values are outside the range. Shaded boxes are not applicable.

## Sheet: Table S4
Supplementary Table S4. Complete summary data for the single agent in vivo efficacy study.
		Animal Counts/Status						EFS Evaluation							%hCD45 evaluation								Response Evaluation										Toxicity
Model	Group	N	Nd	Nx	Na	Nev		KM med	EFS T - C	EFS T/C	p-value exact log-rank	p-value PP Gehan-Wilcoxon	Adjusted p-value (BH)		Baseline mean±SD	p-value	minCD45 mean±SD	minCD45 T/C	p- value	Adjusted p-value (BH)	∆CD45/Baseline Median(IQR)		PD	PD1	PD2	SD	PR	CR	MCR	Resp rate	Med resp		Max Avg % Wgt Loss
ALL-2	Vehicle Control	7	0	0	7	7		14.5							3.229±1.216		13.243±2.544				2.88(2.67,4.57)		7			0	0	0	0	0			0.0012
	ZV (2.5 mg/kg)	8	0	0	8	8		13.7	-0.8	1	p = 0.935	p = 0.817	p = 0.875		3.413±1.232	p = 1.000	13.450±3.815	1.02	p = 0.954	p = 0.954	3.33(1.78,4.42)		8	8	0	0	0	0	0	0	PD1		0
	ZV (5 mg/kg)	8	0	0	8	8		16.1	1.7	1.1	p = 0.244	p = 0.487	p = 0.841		3.200±1.665	p = 0.772	12.750±4.418	0.96	p = 0.602	p = 0.687	3.29(2.41,4.08)		8	8	0	0	0	0	0	0	PD1		0
	VLS-211 (0.25 mg/kg)	8	0	0	8	8		14.8	0.3	1	p = 0.382	p = 0.645	p = 0.841		4.650±4.779	p = 1.000	13.963±4.887	1.05	p = 0.862	p = 0.887	2.95(2.66,3.80)		8	8	0	0	0	0	0	0	PD1		0.0026
	VLS-211 (0.5 mg/kg)	8	0	0	8	8		12.7	-1.8	0.9	p = 0.794	p = 0.729	p = 0.841		3.663±1.403	p = 0.523	14.412±3.538	1.09	p = 0.602	p = 0.687	2.93(1.98,4.70)		8	8	0	0	0	0	0	0	PD1		0.0317
	UC-961 (5 mg/kg)	7	0	0	7	7		12.4	-2.1	0.9	p = 0.676	p = 0.950	p = 0.950		3.057±1.208	p = 0.653	13.757±1.864	1.04	p = 0.522	p = 0.637	3.21(2.98,5.93)		7	7	0	0	0	0	0	0	PD1		0.0468
	ZV (2.5 mg/kg) vs ZV (5 mg/kg)								2.4	1.2	p = 0.415	p = 0.456	p = 0.841			p = 0.798		0.95	p = 0.753	p = 0.815
	ZV (2.5 mg/kg) vs VLS-211 (0.25 mg/kg)								1.1	1.1	p = 0.949	p = 0.673	p = 0.841			p = 0.878		1.04	p = 0.798	p = 0.846
	ZV (2.5 mg/kg) vs VLS-211 (0.5 mg/kg)								-1	0.93	p = 0.309	p = 0.294	p = 0.841			p = 0.674		1.07	p = 0.494	p = 0.625
	ZV (2.5 mg/kg) vs UC-961 (5 mg/kg)								-1.3	0.91	p = 0.462	p = 0.288	p = 0.841			p = 0.602		1.02	p = 0.523	p = 0.637
	ZV (5 mg/kg) vs VLS-211 (0.25 mg/kg)								-1.4	0.91	p = 0.681	p = 0.677	p = 0.841			p = 1.000		1.1	p = 0.574	p = 0.677
	ZV (5 mg/kg) vs VLS-211 (0.5 mg/kg)								-3.5	0.79	p = 0.392	p = 0.598	p = 0.841			p = 0.599		1.13	p = 0.528	p = 0.637
	ZV (5 mg/kg) vs UC-961 (5 mg/kg)								-3.7	0.77	p = 0.189	p = 0.482	p = 0.841			p = 0.955		1.08	p = 0.602	p = 0.687
	VLS-211 (0.25 mg/kg) vs VLS-211 (0.5 mg/kg)								-2.1	0.86	p = 0.403	p = 0.530	p = 0.841			p = 1.000		1.03	p = 0.753	p = 0.815
	VLS-211 (0.25 mg/kg) vs UC-961 (5 mg/kg)								-2.3	0.84	p = 0.170	p = 0.292	p = 0.841			p = 1.000		0.99	p = 0.862	p = 0.887
	VLS-211 (0.5 mg/kg) vs UC-961 (5 mg/kg)								-0.3	0.98	p = 0.559	p = 0.415	p = 0.841			p = 0.397		0.95	p = 0.817	p = 0.858
ALL-4	Vehicle Control	7	0	0	7	7		4.4							16.514±4.655		35.900±8.942				1.05(0.86,1.77)		7			0	0	0	0	0			0
	ZV (2.5 mg/kg)	8	0	1	7	7		8.8	4.4	2	p = 0.054	p = 0.079	p = 0.236		15.700±3.349	p = 0.902	26.400±9.997	0.74	p = 0.073	p = 0.136	0.59(0.39,0.75)		7	3	4	0	0	0	0	0	PD2		0
	ZV (5 mg/kg)	8	0	6	2	2		19.8	15.4	4.49	p = 0.028	p = 0.061	p = 0.230		20.300±1.414	p = 0.333	14.950±6.859	0.42	p = 0.056	p = 0.115	-0.27(-0.38,-0.17)		2	0	2	0	0	0	0	0	PD2		0
	VLS-211 (0.25 mg/kg)	7	0	0	7	7		4.3	-0.1	0.98	p = 0.471	p = 0.659	p = 0.706		16.871±3.910	p = 0.535	33.314±9.284	0.93	p = 0.710	p = 0.785	1.03(0.88,1.32)		7	7	0	0	0	0	0	0	PD1		0.0006
	VLS-211 (0.5 mg/kg)	8	0	0	8	8		5	0.6	1.14	p = 0.190	p = 0.198	p = 0.330		14.900±3.887	p = 0.463	29.800±6.459	0.83	p = 0.093	p = 0.166	0.89(0.58,1.46)		8	7	1	0	0	0	0	0	PD1		0.0109
	UC-961 (5 mg/kg)	7	0	0	7	7		4.1	-0.3	0.92	p = 0.314	p = 0.568	p = 0.655		15.457±5.014	p = 1.000	32.357±11.564	0.9	p = 0.535	p = 0.638	1.07(0.56,1.84)		7	6	1	0	0	0	0	0	PD1		0.0075
	ZV (2.5 mg/kg) vs ZV (5 mg/kg)								11	2.24	p = 0.056	p = 0.112	p = 0.240			p = 0.111		0.57	p = 0.186	p = 0.296
	ZV (2.5 mg/kg) vs VLS-211 (0.25 mg/kg)								-4.5	0.49	p = 0.071	p = 0.105	p = 0.240			p = 0.535		1.26	p = 0.201	p = 0.315
	ZV (2.5 mg/kg) vs VLS-211 (0.5 mg/kg)								-3.8	0.57	p = 0.185	p = 0.300	p = 0.410			p = 0.728		1.13	p = 0.182	p = 0.294
	ZV (2.5 mg/kg) vs UC-961 (5 mg/kg)								-4.8	0.46	p = 0.106	p = 0.138	p = 0.260			p = 0.535		1.23	p = 0.306	p = 0.434
	ZV (5 mg/kg) vs VLS-211 (0.25 mg/kg)								-15.5	0.22	p = 0.028	p = 0.061	p = 0.230			p = 0.333		2.23	p = 0.056	p = 0.115
	ZV (5 mg/kg) vs VLS-211 (0.5 mg/kg)								-14.8	0.25	p = 0.022	p = 0.059	p = 0.230			p = 0.089		1.99	p = 0.049	p = 0.115
	ZV (5 mg/kg) vs UC-961 (5 mg/kg)								-15.7	0.21	p = 0.028	p = 0.061	p = 0.230			p = 0.333		2.16	p = 0.056	p = 0.115
	VLS-211 (0.25 mg/kg) vs VLS-211 (0.5 mg/kg)								0.7	1.16	p = 0.312	p = 0.295	p = 0.410			p = 0.354		0.89	p = 0.385	p = 0.525
	VLS-211 (0.25 mg/kg) vs UC-961 (5 mg/kg)								-0.3	0.94	p = 0.543	p = 0.850	p = 0.850			p = 1.000		0.97	p = 0.902	p = 0.920
	VLS-211 (0.5 mg/kg) vs UC-961 (5 mg/kg)								-1	0.81	p = 0.596	p = 0.349	p = 0.436			p = 0.779		1.09	p = 0.954	p = 0.954
ALL-7	Vehicle Control	7	0	0	7	7		7.3							3.986±1.174		25.100±3.079				5.44(4.17,6.16)		7			0	0	0	0	0			0
	ZV (2.5 mg/kg)	8	0	0	8	8		21	13.7	2.88	p = 0.002	p = 0.002	p = 0.006		3.825±1.848	p = 0.772	2.775±3.682	0.11	p = 0.001	p = 0.018	-0.42(-0.78,0.06)		4	1	3	0	3	1	0	0.5	SD		0
	ZV (5 mg/kg)	8	0	0	8	8		27	19.7	3.7	p = 0.002	p < 0.001	p = 0.001		3.625±1.117	p = 0.601	0.388±0.253	0.02	p = 0.001	p = 0.018	-0.90(-0.91,-0.89)		0	0	0	0	8	0	0	1	PR		0
	VLS-211 (0.25 mg/kg)	8	0	0	8	8		23.4	16.1	3.21	p = 0.008	p = 0.008	p = 0.011		3.638±0.894	p = 0.385	9.300±9.978	0.37	p = 0.014	p = 0.046	0.95(-0.29,1.71)		8	1	7	0	0	0	0	0	PD2		0
	VLS-211 (0.5 mg/kg)	5	0	0	5	5		33	25.7	4.52	p = 0.001	p = 0.003	p = 0.006		3.840±0.680	p = 0.569	3.720±2.451	0.15	p = 0.003	p = 0.020	0.34(-0.64,0.41)		5	0	5	0	0	0	0	0	PD2		0
	UC-961 (5 mg/kg)	7	0	0	7	7		7.3	0	1.01	p = 0.228	p = 0.340	p = 0.364		4.614±2.330	p = 0.949	23.086±3.870	0.92	p = 0.442	p = 0.588	4.94(2.92,6.26)		7	7	0	0	0	0	0	0	PD1		0
	ZV (2.5 mg/kg) vs ZV (5 mg/kg)								6	1.29	p = 0.048	p = 0.058	p = 0.073			p = 0.528		0.14	p = 0.003	p = 0.020
	ZV (2.5 mg/kg) vs VLS-211 (0.25 mg/kg)								2.4	1.11	p = 0.959	p = 0.958	p = 0.958			p = 0.833		3.35	p = 0.035	p = 0.094
	ZV (2.5 mg/kg) vs VLS-211 (0.5 mg/kg)								12	1.57	p < 0.001	p = 0.003	p = 0.006			p = 0.714		1.34	p = 0.213	p = 0.329
	ZV (2.5 mg/kg) vs UC-961 (5 mg/kg)								-13.7	0.35	p = 0.003	p = 0.004	p = 0.006			p = 0.450		8.32	p = 0.001	p = 0.018
	ZV (5 mg/kg) vs VLS-211 (0.25 mg/kg)								-3.6	0.87	p = 0.054	p = 0.076	p = 0.088			p = 0.958		24	p < 0.001	p = 0.018
	ZV (5 mg/kg) vs VLS-211 (0.5 mg/kg)								6	1.22	p < 0.001	p = 0.003	p = 0.006			p = 0.942		9.6	p = 0.004	p = 0.020
	ZV (5 mg/kg) vs UC-961 (5 mg/kg)								-19.7	0.27	p = 0.002	p < 0.001	p = 0.001			p = 0.385		59.58	p = 0.001	p = 0.018
	VLS-211 (0.25 mg/kg) vs VLS-211 (0.5 mg/kg)								9.6	1.41	p < 0.001	p = 0.003	p = 0.006			p = 0.605		0.4	p = 0.222	p = 0.336
	VLS-211 (0.25 mg/kg) vs UC-961 (5 mg/kg)								-16.1	0.31	p = 0.007	p = 0.008	p = 0.011			p = 0.417		2.48	p = 0.014	p = 0.046
	VLS-211 (0.5 mg/kg) vs UC-961 (5 mg/kg)								-25.7	0.22	p = 0.001	p = 0.003	p = 0.006			p = 0.744		6.21	p = 0.003	p = 0.020
ALL-25	Vehicle Control	7	0	0	7	7		5.9							6.629±4.430		33.571±3.239				5.11(4.06,6.95)		7			0	0	0	0	0			0
	ZV (2.5 mg/kg)	8	0	0	8	8		10.2	4.3	1.74	p = 0.011	p = 0.009	p = 0.017		5.412±3.631	p = 0.417	20.425±7.440	0.61	p = 0.003	p = 0.020	3.39(2.62,5.11)		8	6	2	0	0	0	0	0	PD1		0
	ZV (5 mg/kg)	8	0	0	8	8		11.2	5.3	1.91	p = 0.002	p < 0.001	p = 0.008		4.700±1.847	p = 0.417	22.062±5.024	0.66	p = 0.003	p = 0.020	4.06(2.54,4.95)		8	4	4	0	0	0	0	0	PD1		0
	VLS-211 (0.25 mg/kg)	8	0	0	8	8		16.5	10.6	2.81	p = 0.027	p = 0.039	p = 0.057		5.987±3.586	p = 0.954	18.500±10.811	0.55	p = 0.017	p = 0.054	1.95(1.29,2.38)		8	2	6	0	0	0	0	0	PD2		0
	VLS-211 (0.5 mg/kg)	5	0	0	5	5		34.3	28.4	5.85	p = 0.001	p = 0.003	p = 0.008		5.440±1.150	p = 1.000	1.160±0.773	0.03	p = 0.006	p = 0.025	-0.88(-0.89,-0.65)		2	0	2	0	3	0	0	0.6	PR		0.0513
	UC-961 (5 mg/kg)	7	0	0	7	7		6.2	0.3	1.06	p = 0.075	p = 0.042	p = 0.057		4.929±1.638	p = 0.701	30.100±3.915	0.9	p = 0.073	p = 0.136	5.88(4.23,7.02)		7	7	0	0	0	0	0	0	PD1		0
	ZV (2.5 mg/kg) vs ZV (5 mg/kg)								1	1.1	p = 0.680	p = 0.677	p = 0.068			p = 1.000		1.08	p = 0.645	p = 0.721
	ZV (2.5 mg/kg) vs VLS-211 (0.25 mg/kg)								6.3	1.61	p = 0.025	p = 0.064	p = 0.080			p = 0.645		0.91	p = 0.505	p = 0.631
	ZV (2.5 mg/kg) vs VLS-211 (0.5 mg/kg)								24.1	3.36	p < 0.001	p = 0.003	p = 0.008			p = 0.558		0.06	p = 0.002	p = 0.020
	ZV (2.5 mg/kg) vs UC-961 (5 mg/kg)								-4	0.61	p = 0.026	p = 0.039	p = 0.057			p = 0.908		1.47	p = 0.021	p = 0.058
	ZV (5 mg/kg) vs VLS-211 (0.25 mg/kg)								5.3	1.47	p = 0.055	p = 0.132	p = 0.141			p = 0.462		0.84	p = 0.279	p = 0.413
	ZV (5 mg/kg) vs VLS-211 (0.5 mg/kg)								23.1	3.07	p < 0.001	p = 0.003	p = 0.008			p = 0.305		0.05	p = 0.002	p = 0.020
	ZV (5 mg/kg) vs UC-961 (5 mg/kg)								-5	0.55	p = 0.008	p = 0.004	p = 0.008			p = 0.817		1.36	p = 0.006	p = 0.025
	VLS-211 (0.25 mg/kg) vs VLS-211 (0.5 mg/kg)								17.8	2.08	p < 0.001	p = 0.003	p = 0.008			p = 0.558		0.06	p = 0.002	p = 0.020
	VLS-211 (0.25 mg/kg) vs UC-961 (5 mg/kg)								-10.3	0.38	p = 0.043	p = 0.090	p = 0.104			p = 0.772		1.63	p = 0.072	p = 0.136
	VLS-211 (0.5 mg/kg) vs UC-961 (5 mg/kg)								-28.1	0.18	p = 0.001	p = 0.003	p = 0.008			p = 0.464		25.95	p = 0.003	p = 0.020
ALL-57	Vehicle Control	7	0	0	7	7		19.7							2.729±1.910		3.286±1.411				0.39(-0.07,0.57)		7			0	0	0	0	0			0.0551
	ZV (2.5 mg/kg)	8	0	0	8	8		26.2	6.5	1.33	p < 0.001	p < 0.001	p = 0.001		2.975±1.752	p = 0.487	0.475±0.410	0.14	p = 0.001	p = 0.018	-0.84(-0.92,-0.81)		1	1	0	0	2	4	1	0.88	CR		0
	ZV (5 mg/kg)	5	0	0	5	5		33.2	13.5	1.68	p = 0.001	p = 0.003	p = 0.005		2.180±0.712	p = 0.935	0.100±0.000	0.03	p = 0.004	p = 0.020	-0.94(-0.97,-0.94)		0	0	0	0	0	5	0	1	CR		0.0717
	VLS-211 (0.25 mg/kg)	7	0	0	7	7		25.8	6.1	1.31	p < 0.001	p < 0.001	p = 0.002		3.871±3.344	p = 0.654	1.314±0.534	0.4	p = 0.003	p = 0.020	-0.49(-0.61,-0.36)		5	5	0	0	2	0	0	0.29	PD1		0.0142
	VLS-211 (0.5 mg/kg)	5	0	0	5	5		49	29.3	2.48	p = 0.001	p = 0.003	p = 0.005		3.280±1.331	p = 0.287	0.340±0.195	0.1	p = 0.006	p = 0.025	-0.87(-0.95,-0.79)		0	0	0	0	0	2	3	1	MCR		0.0625
	UC-961 (5 mg/kg)	7	0	0	7	7		20.1	0.3	1.02	p = 0.708	p = 0.752	p = 0.752		3.186±1.531	p = 0.405	2.186±1.195	0.67	p = 0.224	p = 0.336	-0.19(-0.36,-0.06)		6	6	0	0	1	0	0	0.14	PD1		0.1063
	ZV (2.5 mg/kg) vs ZV (5 mg/kg)								7	1.27	p = 0.354	p = 0.086	p = 0.100			p = 0.340		0.21	p = 0.028	p = 0.077
	ZV (2.5 mg/kg) vs VLS-211 (0.25 mg/kg)								-0.4	0.98	p = 0.177	p = 0.159	p = 0.170			p = 1.000		2.77	p = 0.009	p = 0.035
	ZV (2.5 mg/kg) vs VLS-211 (0.5 mg/kg)								22.8	1.87	p = 0.143	p = 0.029	p = 0.036			p = 0.826		0.72	p = 0.763	p = 0.818
	ZV (2.5 mg/kg) vs UC-961 (5 mg/kg)								-6.1	0.77	p < 0.001	p < 0.001	p = 0.001			p = 1.000		4.6	p = 0.004	p = 0.020
	ZV (5 mg/kg) vs VLS-211 (0.25 mg/kg)								-7.4	0.78	p = 0.001	p = 0.003	p = 0.005			p = 0.530		13.14	p = 0.004	p = 0.020
	ZV (5 mg/kg) vs VLS-211 (0.5 mg/kg)								15.8	1.48	p = 0.008	p = 0.004	p = 0.005			p = 0.246		3.4	p = 0.025	p = 0.071
	ZV (5 mg/kg) vs UC-961 (5 mg/kg)								-13.1	0.6	p = 0.001	p = 0.003	p = 0.005			p = 0.268		21.86	p = 0.004	p = 0.020
	VLS-211 (0.25 mg/kg) vs VLS-211 (0.5 mg/kg)								23.2	1.9	p = 0.001	p = 0.003	p = 0.005			p = 0.876		0.26	p = 0.006	p = 0.025
	VLS-211 (0.25 mg/kg) vs UC-961 (5 mg/kg)								-5.7	0.78	p = 0.002	p = 0.001	p = 0.005			p = 0.848		1.66	p = 0.125	p = 0.212
	VLS-211 (0.5 mg/kg) vs UC-961 (5 mg/kg)								-28.9	0.41	p < 0.001	p = 0.003	p = 0.005			p = 0.876		6.43	p = 0.007	p = 0.028
ALL-82	Vehicle Control	7	0	0	7	7		16.4							3.171±1.115		7.514±2.351				1.50(1.22,2.15)		7			0	0	0	0	0			0
	ZV (2.5 mg/kg)	8	0	1	7	7		13.7	-2.6	0.84	p = 0.086	p = 0.019	p = 0.047		3.243±0.848	p = 0.654	9.400±1.699	1.25	p = 0.128	p = 0.213	1.92(1.58,2.47)		7	7	0	0	0	0	0	0	PD1		0
	ZV (5 mg/kg)	8	0	0	8	8		14.2	-2.2	0.87	p = 0.883	p = 0.247	p = 0.337		3.487±1.191	p = 0.772	6.612±1.819	0.88	p = 0.487	p = 0.624	0.83(0.77,1.17)		8	8	0	0	0	0	0	0	PD1		0.0068
	VLS-211 (0.25 mg/kg)	8	0	6	2	2		22.8	6.4	1.39	p = 0.028	p = 0.061	p = 0.092		3.850±0.354	p = 0.238	4.300±0.283	0.57	p = 0.056	p = 0.115	0.12(0.06,0.19)		2	2	0	0	0	0	0	0	PD1		0.0015
	VLS-211 (0.5 mg/kg)	5	0	0	5	5		32.9	16.6	2.01	p = 0.001	p = 0.003	p = 0.012		3.440±1.258	p = 1.000	5.900±1.645	0.79	p = 0.343	p = 0.480	0.57(0.56,0.90)		5	2	3	0	0	0	0	0	PD2		0.0686
	UC-961 (5 mg/kg)	7	0	0	7	7		15.1	-1.3	0.92	p = 0.987	p = 0.334	p = 0.417		3.386±0.897	p = 0.898	11.357±5.074	1.51	p = 0.096	p = 0.168	2.84(1.46,3.51)		7	7	0	0	0	0	0	0	PD1		0
	ZV (2.5 mg/kg) vs ZV (5 mg/kg)								0.5	1.04	p = 0.550	p = 1.000	p = 1.000			p = 0.908		0.7	p = 0.017	p = 0.054
	ZV (2.5 mg/kg) vs VLS-211 (0.25 mg/kg)								9.1	1.66	p = 0.028	p = 0.061	p = 0.092			p = 0.238		0.46	p = 0.056	p = 0.115
	ZV (2.5 mg/kg) vs VLS-211 (0.5 mg/kg)								19.2	2.4	p = 0.001	p = 0.003	p = 0.012			p = 1.000		0.63	p = 0.018	p = 0.054
	ZV (2.5 mg/kg) vs UC-961 (5 mg/kg)								1.4	1.1	p = 0.267	p = 0.407	p = 0.470			p = 0.898		1.21	p = 0.306	p = 0.434
	ZV (5 mg/kg) vs VLS-211 (0.25 mg/kg)								8.6	1.6	p < 0.001	p = 0.059	p = 0.092			p = 0.432		0.65	p = 0.067	p = 0.133
	ZV (5 mg/kg) vs VLS-211 (0.5 mg/kg)								18.7	2.32	p < 0.001	p = 0.003	p = 0.012			p = 0.883		0.89	p = 0.622	p = 0.702
	ZV (5 mg/kg) vs UC-961 (5 mg/kg)								0.9	1.06	p = 0.576	p = 0.649	p = 0.695			p = 0.954		1.72	p = 0.043	p = 0.110
	VLS-211 (0.25 mg/kg) vs VLS-211 (0.5 mg/kg)								10.1	1.44	p = 0.143	p = 0.010	p = 0.029			p = 0.696		1.37	p = 0.381	p = 0.525
	VLS-211 (0.25 mg/kg) vs UC-961 (5 mg/kg)								-7.7	0.66	p = 0.028	p = 0.061	p = 0.092			p = 0.659		2.64	p = 0.056	p = 0.115
	VLS-211 (0.5 mg/kg) vs UC-961 (5 mg/kg)								-17.8	0.46	p < 0.001	p = 0.003	p = 0.012			p = 0.871		1.92	p = 0.074	p = 0.136
ALL-83	Vehicle Control	7	0	0	7	7		19							2.600±1.294		6.729±2.462				1.82(1.35,1.93)		7			0	0	0	0	0			0
	ZV (2.5 mg/kg)	6	0	0	6	6		29.5	10.5	1.55	p < 0.001	p < 0.001	p = 0.009		2.267±0.918	p = 1.000	3.783±2.026	0.56	p = 0.045	p = 0.113	0.77(0.32,1.04)		6	6	0	0	0	0	0	0	PD1		0.0385
	ZV (5 mg/kg)	5	0	0	5	5		39	20	2.05	p = 0.001	p = 0.002	p = 0.010		3.060±3.022	p = 0.876	3.600±4.250	0.54	p = 0.149	p = 0.245	-0.07(-0.10,0.16)		4	1	3	0	0	1	0	0.2	PD2		0.0119
	VLS-211 (0.25 mg/kg)	5	0	1	4	4		62.4	43.4	3.28	p = 0.003	p = 0.004	p = 0.017		1.525±1.066	p = 0.164	0.150±0.238	0.02	p = 0.011	p = 0.040	-0.97(-1.00,-0.91)		0	0	0	0	3	0	1	1	PR		0.1122
	VLS-211 (0.5 mg/kg)	5	0	3	2	2		89.5	70.5	4.71	p = 0.028	p = 0.027	p = 0.046		2.500±0.566	p = 1.000	0.000±0.000	0	p = 0.056	p = 0.115	-1.00(-1.00,-1.00)		0	0	0	0	0	0	2	1	MCR		0.1804
	UC-961 (5 mg/kg)	7	0	0	7	7		19.6	0.6	1.03	p = 0.544	p = 0.468	p = 0.468		2.014±0.788	p = 0.522	4.586±2.094	0.68	p = 0.125	p = 0.212	1.83(0.68,2.12)		7	7	0	0	0	0	0	0	PD1		0.0097
	ZV (2.5 mg/kg) vs ZV (5 mg/kg)								9.5	1.32	p = 0.041	p = 0.092	p = 0.098			p = 0.931		0.95	p = 0.464	p = 0.609
	ZV (2.5 mg/kg) vs VLS-211 (0.25 mg/kg)								32.9	2.11	p = 0.005	p = 0.009	p = 0.018			p = 0.285		0.04	p = 0.014	p = 0.046
	ZV (2.5 mg/kg) vs VLS-211 (0.5 mg/kg)								60	3.03	p = 0.036	p = 0.064	p = 0.085			p = 1.000		0	p = 0.065	p = 0.131
	ZV (2.5 mg/kg) vs UC-961 (5 mg/kg)								-9.9	0.66	p < 0.001	p = 0.001	p = 0.009			p = 0.616		1.21	p = 0.474	p = 0.614
	ZV (5 mg/kg) vs VLS-211 (0.25 mg/kg)								23.4	1.6	p = 0.008	p = 0.010	p = 0.018			p = 0.325		0.04	p = 0.037	p = 0.095
	ZV (5 mg/kg) vs VLS-211 (0.5 mg/kg)								50.5	2.29	p = 0.047	p = 0.068	p = 0.085			p = 0.857		0	p = 0.079	p = 0.143
	ZV (5 mg/kg) vs UC-961 (5 mg/kg)								-19.4	0.5	p = 0.003	p = 0.006	p = 0.018			p = 0.807		1.27	p = 0.289	p = 0.422
	VLS-211 (0.25 mg/kg) vs VLS-211 (0.5 mg/kg)								27.1	1.43	p = 0.067	p = 0.074	p = 0.085			p = 0.348		0	p = 0.411	p = 0.553
	VLS-211 (0.25 mg/kg) vs UC-961 (5 mg/kg)								-42.8	0.31	p = 0.003	p = 0.008	p = 0.018			p = 0.506		30.57	p = 0.010	p = 0.038
	VLS-211 (0.5 mg/kg) vs UC-961 (5 mg/kg)								-69.9	0.22	p = 0.028	p = 0.061	p = 0.085			p = 0.500		Inf	p = 0.055	p = 0.115
See Glossary for abbreviations

## Sheet: Table S5
Supplementary Table S5. Summary of significant effects on leukemia organ infiltration for the single agent in vivo efficacy study.
PDX Model	Organ	Group 1 vs. Group 2		P-value*
ALL-2	CP	UC-961	VLS-211 (0.5 mg/kg)	0.0021
		ZV (2.5 mg/kg)	VLS-211 (0.5 mg/kg)	0.0135
		ZV (5 mg/kg)	VLS-211 (0.5 mg/kg)	0.0107
	SPL	Control	ZV (2.5 mg/kg)	0.0003
		UC-961	ZV (2.5 mg/kg)	0.0006
		ZV (2.5 mg/kg)	ZV (5 mg/kg)	0.0005
		ZV (2.5 mg/kg)	VLS-211 (0.25 mg/kg)	0.001
		ZV (2.5 mg/kg)	VLS-211 (0.5 mg/kg)	0.0042
ALL-4	CP	Control	VLS-211 (0.5 mg/kg)	0.0007
ALL-7	BM L+R	Control	VLS-211 (0.5 mg/kg)	<0.0001
		UC-961	VLS-211 (0.5 mg/kg)	<0.0001
		ZV (2.5 mg/kg)	VLS-211 (0.5 mg/kg)	0.0008
		VLS-211 (0.25 mg/kg)	VLS-211 (0.5 mg/kg)	<0.0001
ALL-25	SPL	Control	VLS-211 (0.5 mg/kg)	0.0286
		UC-961	VLS-211 (0.5 mg/kg)	0.0267
		ZV (2.5 mg/kg)	VLS-211 (0.5 mg/kg)	0.0264
		ZV (5 mg/kg)	VLS-211 (0.5 mg/kg)	0.0288
	BM L+R	Control	VLS-211 (0.5 mg/kg)	0.0005
		UC-961	VLS-211 (0.5 mg/kg)	0.0118
		ZV (2.5 mg/kg)	VLS-211 (0.5 mg/kg)	0.0006
		ZV (5 mg/kg)	VLS-211 (0.5 mg/kg)	0.0107
ALL-57	CP	Control	VLS-211 (0.5 mg/kg)	0.0002
		UC-961	VLS-211 (0.5 mg/kg)	0.0034
	SPL	Control	VLS-211 (0.5 mg/kg)	0.0125
		UC-961	VLS-211 (0.5 mg/kg)	0.0077
		ZV (2.5 mg/kg)	VLS-211 (0.5 mg/kg)	0.0049
		ZV (5 mg/kg)	VLS-211 (0.5 mg/kg)	0.0051
		VLS-211 (0.25 mg/kg)	VLS-211 (0.5 mg/kg)	0.005
	BM L+R	Control	VLS-211 (0.5 mg/kg)	0.0025
		UC-961	ZV (5 mg/kg)	0.041
		UC-961	VLS-211 (0.5 mg/kg)	<0.0001
		VLS-211 (0.25 mg/kg)	VLS-211 (0.5 mg/kg)	0.0361
ALL-82	CP	Control	VLS-211 (0.5 mg/kg)	0.0008
		UC-961	VLS-211 (0.5 mg/kg)	0.0132
		ZV (5 mg/kg)	VLS-211 (0.5 mg/kg)	0.0049
	BM L+R	Control	UC-961	0.0003
		Control	VLS-211 (0.5 mg/kg)	<0.0001
		UC-961	ZV (2.5 mg/kg)	0.0115
		UC-961	ZV (5 mg/kg)	0.0022
		UC-961	VLS-211 (0.25 mg/kg)	0.0432
		ZV (5 mg/kg)	VLS-211 (0.5 mg/kg)	<0.0001
		VLS-211 (0.25 mg/kg)	VLS-211 (0.5 mg/kg)	<0.0001
ALL-83	CP	Control	VLS-211 (0.5 mg/kg)	0.0012
		UC-961	VLS-211 (0.5 mg/kg)	0.0003
		ZV (2.5 mg/kg)	VLS-211 (0.5 mg/kg)	0.0007
	SPL	Control	VLS-211 (0.5 mg/kg)	<0.0001
		UC-961	VLS-211 (0.5 mg/kg)	<0.0001
		ZV (2.5 mg/kg)	VLS-211 (0.5 mg/kg)	<0.0001
		ZV (5 mg/kg)	VLS-211 (0.5 mg/kg)	<0.0001
		VLS-211 (0.25 mg/kg)	VLS-211 (0.5 mg/kg)	0.0014
	BM L+R	Control	VLS-211 (0.25 mg/kg)	0.0011
		Control	VLS-211 (0.5 mg/kg)	0.0004
		UC-961	VLS-211 (0.25 mg/kg)	0.0039
		UC-961	VLS-211 (0.5 mg/kg)	0.0015
*P-value calculated via two-way ANOVA and Tukey’s test with significance defined as P<0.05 with an alpha set at 0.05 for multiple comparisons.
CP, cardiac puncture; SPL, spleen; BM L+R, Bone Marrow from Left and Right femur.
Non-significant comparisons were not included in this table.

## Sheet: Table S6
Supplementary Table S6. Complete summary data for the in vivo combination efficacy study.
		Animal Counts/Status						EFS Evaluation							%hCD45 evaluation						Response Evaluation
Model	Group	N	Nd	Nx	Na	Nev		KM med	EFS T - C	EFS T/C	p-value exact log-rank	p-value PP Gehan-Wilcoxon	Adjusted p-value (BH)		Baseline mean±SD	p-value	minCD45 mean±SD	minCD45 T/C	p- value		PD	PD1	PD2	SD	PR	CR	MCR	Resp rate	Med resp
ALL-7	Vehicle Control	6	0	0	6	6		11.2							1.617±0.691		17.800±1.722				6			0	0	0	0	0
	VXL > Vehicle Control	6	0	0	6	6		46.4	35.3	4.2		p = 0.001	p = 0.001		1.700±0.559	p = 0.568	0.000±0.000	0	0.003		6	0	0	0	0	6	0	1	CR
	VXL > ZV	6	0	0	6	6		68	56.8	6.1		p = 0.001	p = 0.001		1.783±0.467	p = 0.332	0.000±0.000	0	0.003		6	0	0	0	0	1	5	1	MCR
	VXL > Vehicle Control vs VXL > ZV								21.6	1.5		p = 0.001	p = 0.001			p = 0.687		-	-
See Glossary for abbreviations

## Sheet: Glossary
N = total number of mice entering experiment
Nd = number of mice experiencing toxic death
Nx = number of additional mice excluded from analysis
Na = number of mice in analysis
Nev = number of events, defined as quadrupling of volume for solid tumors or hCD45 cells ≥ 25% for ALL
KM med = Kaplan-Meier estimate of median time-to-event (days)
EFS T – C = difference in median time-to-event (days) between T and C groups
EFS T/ C = relative difference in median time-to-event (days) between T and C groups
p-value PP Gehan-Wilcoxon = p-value computed using the Peto-Peto modification of the Gehan-Wilcoxon test
Adjusted p-value (BH) is calculated using Benjamini-Hochberg method
Baseline mean ± SD = mean and SD of initial tumor volume
p-value is computed using Wilcoxon rank sum test
minCD45 mean ± SD = mean and SD of the per-mouse minimum CD45
minCD45 T/C = relative difference in minimum CD45 between T and C groups
p-value is computed using Wilcoxon rank sum test
Adjusted p-value (BH) is calculated using Benjamini-Hochberg method
∆CD45/Baseline Median(IQR) = median and interquartile range of relative CD45 change
PD = progressive disease, hCD45 ≥ 1% throughout study and > 25% at some point during study period
PD1 = when PD and the mouse’s time to event ≤ 200% the KM median time-to-event in control group
PD2 = when PD but, additionally, time-to-event is > 200% of the Kaplan-Meier (KM) median time-to-event in control group,
SD = stable disease, hCD45 ≥ 1% but ≤ 25% throughout study period
PR = partial response, hCD45 < 1% at least once during the study period, but not CR
CR = hCD45 < 1% for at least 2 consecutive weekly readings during the study period
MCR = maintained complete response, hCD45 < 1% for at least 3 consecutive weekly readings at any time after treatment has been completed
Resp rate = response rate, percentage of mice having PR or better
Med resp = median response evaluation
